# Supplementary material for: Hemophagocytic Lymphohistiocytosis Secondary to Disseminated Histoplasmosis in HIV Seronegative Patients: A Case Report and Review of the Literature
Source: Front Cell Infect Microbiol. 2022 Jun 16;12:847950. doi: 10.3389/fcimb.2022.847950 (PMC9245433; doi:10.3389/fcimb.2022.847950)
Supplement: Supplementary file 1 [file Table_1.xlsx]

## Sheet: Sheet1
Title: Hemophagocytic lymphohistiocytosis secondary to disseminated histoplasmosis in HIV seronegative patients: A case report and review of the literature
Database	Sequance Number	DOI/PUBMID/ISSN	Inclusion	Language	Published Year	Number Of Cases	Age	Gender	Co-infections	Immunosuppression/Autoimmune Disease	Underlying Disease	Immune-suppression Medication
CNKI/WanFANG DATA	1	DOI:10.16718/j.1009-7708.2021.04.018	Y	Chinese	2020	1	27	M	HBV	N	Hepatitis	N
	2	doi:10.3760/cma.j.cn311365-20210615-00214.	Y	Chinese	2022	1	44	M	N	N	N	N
Web Of Science	1	DOI:10.1002/ajh.2830490314	N	English	1995	1	29	M	HIV	Y	AIDS	N
	2	PubMed ID：7978059	N	English	1994	1	6	M	N	Y	Chronic Mucocutaneous Candidiasis	N
	3	DOI:DOI10.4065/77.3.287	N	English	2002	1	68	M	N	Y	CLL	NR
	4	DOI:10.1016/j.diagmicrobio.2006.09.010	N	English	2007	1	43	M	HIV	Y	AIDS	N
	5	DOI:10.1016/j.jinf.2008.11.010	N	English	2009	1	33	M	HIV	Y	AIDS	N
	6	DOI:10.3265/Nefrologia.pre2012.Jun.11508	N	Spanish	2012	2	30	F	N	Y	Renal Transplant	Y
							41	F	N	Y	Renal Transplant	Y
	7	ISSN:0122-0667	N	Spanish	2014	1	46	M	HIV	Y	AIDS	N
	8	DOI:10.1155/2015/295735	Y	English	2015	1	34	M	N	N	Sickle Cell Disease	N
	9	DOI:10.1136/jim-2015-000035.146	N	English	2016	1	41	M	HIV	Y	AIDS	N
	10	doi:10.1155/2016/1358742	N	English	2016	1	61	F	N	Y	RA	Y-Methotrexate/Infriximab
	11	DOI:10.20453/rmh.v27i2.2846	N	Spanish	2016	1	76	M	HTLV-1	Y	N	N
	12	DOI:10.5045/br.2017.52.2.83	Y	English	2017	1	32	M	N	N	N	N
	13	DOI:10.22265/acnef.4.1.250	N	Spanish	2017	1	78	F	N	Y	Renal Transplant	Y
	14	DOI:10.1002/ccr3.1282	N	English	2018	1	29	M	N	Y	Renal Transplant	Y
	15	DOI:10.1155/2019/7107326	N	English	2019	5	48	M	HIV	Y	AIDS	N
							48	F	N	Y	MCTD	Y-Hydroxychloroquine/prednisone
							75	M	N	Y	Crohn's Disease	Y-Infliximab/azathioprine/prednisone
							46	M	N	Y	Sarcoidosis	Y-Prednisone
							41	M	HIV	Y	AIDS	N
	16	DOI:10.22354/in.v24i2.844	N	Spanish	2020	1	44	M	N	Y	Renal Transplant	Y
	17	ISSN:1073-449X	N	English	2020	1	36	F	HIV	Y	AIDS	N
	18	ISSN:1073-449X	N-Incomplete information	English
	19	ISSN:0090-3493	N	English	2020	1	41	M	HIV/HBV	Y	AIDS	N
	20	DOI:10.1016/j.riam.2019.09.002	N	Spanish	2020	5	NR	NR	HIV	Y	5 cases of AIDS	N
	21	ISSN:0002-9270	N	English	2020	1	42	F	N	Y	AS	Y-Infliximab
	22	DOI:10.7759/cureus.20347	N	English	2021	1	55	M	HIV	Y	AIDS	N
	23	DOI:10.10116/j.eimc.2020.04.001	N	English	2021	1	46	M	HIV	Y	AIDS	N
	24	ISSN：0038-4348	N	English	2022	1	62	F	N	Y	Hypertension/DM/Sarcoidosis	Y-Adalimumab/Methotrexate
Embase	1	DOI:10.1093/clinids/21.6.1463	N	English	1995	6	NR	NR	HIV	Y	6 cases of AIDS	N
	2	PMID: 9499676	N	English	1997	1	50	NR	HIV	Y	AIDS	N
	3	DOI:10.1016/S1053-2498(02)00817-3	N	English	2003	1	NR	NR	N	Y	Heart Transplant	Y
	4	DOI:10.1097/01.idc.0000227711.03883.8d	N	English	2007	1	16	F	N	Y	SLE	Y-Prednisone/MMF
	5	ISSN:1053-0894	N	English	2007	1	61	M	HIV	Y	AIDS	N
	6	DOI:10.1002/jhm.1927	N	English	2012	1	28	M	HIV	Y	AIDS	N
	7	DOI:10.1097/IPC.0b013e31827ce6d0	N	English	2013	1	40	M	HIV, MAC	Y	AIDS	N
	8	DOI:10.1097/01.ccm.0000440582.26171.55	N	English	2013	1	41	M	N	Y	Asthma	Y-Steroids
	9	DOI:10.1378/chest.1705147	N	English	2013	1	59	M	HIV	Y	AIDS	N
	10	DOI:10.1093/ofid/ofv140	N	English	2015	1	32	M	HIV, MAC and Escherichia coli	Y	AIDS	N
	11	DOI:10.1016/j.mjafi.2015.01.001	Y	English	2015	1	52	M	N	N	EN	N
	12	DOI:10.1002/ccr3.179	N	English	2014	1	64	F	N	Y	Scleroderma/Monoclonal gammopathy of undetermined significance	NR
	13	DOI:10.1093/ofid/ofv055	N	English	2015	11	Adult	NR	N	Y	9 cases of AIDS，2 cases of Renal Transplant	Y
	14	DOI:10.1007/s00467-016-3467-5	N	English	2016	1	16	F	N	Y	Renal Transplant	Y
	15	DOI:10.7860/JCDR/2016/15839.7337	Y	English	2016	1	43	F	mycobacterium tuberculosis	N	Tuberculosis	N
	16	DOI:10.1007/s10875-016-0237-x	N	English	2016	1	9	M	influenza A (H3N2)	Y	ALL	NR
	17	DOI:10.1007/s11606-017-4029-7	N	English	2017	1	26	M	HIV	Y	AIDS	N
	18	DOI:10.1016/j.chest.2017.08.220	N	English	2017	1	46	M	N	Y	Renal Transplant	Y
	19	ISSN:1872-7913	N	English	2017	1	23	M	HIV	Y	AIDS	N
	20	DOI:10.1016/j.mmcr.2018.01.001	N	English	2018	1	48	M	HIV	Y	AIDS	N
	21	ISSN:1535-4970	N	English	2018	1	71	F	N	Y	RA	Y-methotrexate/hydroxychloroquine/infliximab
	22	DOI:doi:10.1016/j.chest.2019.08.623	N-Incomplete information	English
	23	DOI:10.1007/11606.1525-1497	N	English	2019	1	28	F	N	Y	SLE	NR
	24	DOI:10.1002/ccr3.2079	N	English	2019	1	60	F	N	Y	SLE	N
	25	DOI:10.1093/ofid/ofz360.1574	N	English	2019	5	48	M	HIV	Y	AIDS	N
							48	F	N	Y	MCTD	N
							75	M	N	Y	Crohn's Disease	Y-Inflizumab/Azathioprine/Prednisone
							46	M	N	Y	Sarcoidosis	Y-Prednisone
							41	M	HIV	Y	AIDS	N
	26	DOI:10.1016/j.rmcr.2019.100854	N	English	2019	1	40	M	HIV	Y	AIDS	N
	27	DOI:10.1002/pbc.27713	Y	English	2019	1	3m	M	N	N	N	N
	28	DOI:10.1155/2020/6901514	N	English	2020	1	42	F	N	Y	AS	Y-Prednisolone/Methotrexate/Infliximab
	29	DOI:10.14309/01.ajg.0000712744.80018.11	N	English	2020	1	42	F	N	Y	AS	Y-Infliximab
	30	DOI:10.1155/2020/5638262	N	English	2020	1	61	F	N	Y	RA	Y-Methotrexate/infliximab
	31	DOI:10.1007/s12288-021-01510-0	N-Incomplete information	English
	32	DOI:10.1016/j.chest.2021.07.1819	N	English	2021	1	26	M	SARS-CoV-2, HIV	Y	AIDS	N
	33	DOI:10.1155/2021/6612710	N	English	2021	2	66	F	N	Y	RA	Y-Prednisone/Methotrexate
							41	F	N	Y	Ulcerative colitis	Y-Prednisone/Methotrexate
	34	DOI:10.1016/j.mmcr.2021.06.002	N	English	2021	1	25	F	N	Y	SLE	Y-Mycophenolate ester/Hydroxychloroquine/Prednisolone
	35	DOI:10.1097/IPC.0000000000001087	N	English	2022	3	68	M	N	Y	Psoriatic arthropathy	Y-Golimumab
							42	F	N	Y	AS	Y-Methotrexate/ Infliximab
							56	F	N	Y	SLE	Y-MMF/Hydroxychloroquine
PUBMED	1	DOI:10.7705/biomedica.v36i2.2797	N	Spanish	2007	1	33	M	HIV, mycobacterium tuberculosis	Y	AIDS	N
	2	DOI:10.1097/SMJ.0b013e31802b2812	N	English	2007	1	52	M	HCV	Y	Hepatitis C/Cryoglobulins	Y-Prednisone
	3	DOI:10.1179/102453308x316013	N	English	2008	1	69	M	N	Y	Sarcoidosis	Y-Prednisone
	4	DOI:10.1111/j.1600-6143.2009.02969.x	N	English	2010	2	22	F	N	Y	Renal Transplant	Y
							18	M	N	Y	Renal Transplant	Y
	5	DOI:10.1002/acr.20001	N	English	2010	1	21	M	N	Y	Adult STLL Disease	Y-Adamumab
	6	PMID: 21209468	N	English	2010	1	50	M	N	Y	CLL	Y
	7	PMID:21904709	N	English	2011	1	25	M	HIV	Y	AIDS	N
	8	DOI:10.1016/j.mayocp.2013.04.030	N	English	2013	1	41	M	N	Y	Asthma	Y-Prednisone
	9	DOI:10.1182/blood-2014-01-550657	N	English	2014	1	25	M	HIV	Y	AIDS	N
	10	DOI:10.1007/s00467-014-2974-5	N	English	2015	1	13	M	N	Y	Renal Transplant	Y
	11	DOI:10.1177/2325957415570740	N	English	2015	1	42	F	HIV	Y	AIDS	N
	12	DOI:10.1182/blood-2016-03-705111	N	English	2016	1	21	M	N	Y	Crohn's disease	Y
	13	DOI:10.3201/eid2206.151682	Y	English	2016	1	6m	F	N	N	N	N
	14	DOI:10.7705/biomedica.v36i2.2797	N	Spanish	2016	1	33	M	HIV	Y	AIDS	N
	15	DOI:10.1007/s11046-017-0144-6	N	English	2017	1	23	M	HIV	Y	AIDS	N
	16	DOI:10.1136/bcr-2017-221264	N	English	2017	1	49	M	HIV	Y	AIDS	N
	17	DOI:10.1111/ejh.12886	Y	English	2017	1	59	F	N	N	Breast cancer	N
	18	DOI:10.1007/s12185-017-2308-z	N	English	2017	1	40	F	N	Y	SLE	Y-Hydroxychloroquine/Prednisone/MMF
	19	DOI:10.1177/0956462417753008	N	English	2018	1	46	M	HIV	Y	AIDS	N
	20	DOI:10.1007/s00467-018-4130-0	N	English	2019	1	16	F	N	Y	Renal Transplant	Y
	21	DOI:10.11604/pamj.2019.32.43.14954	Y	English	2019	1	29	M	N	N	N	N
	22	DOI:10.1016/j.arbres.2018.12.011	N	English	2019	1	46	M	N	Y	Renal Transplant	Y
	23	DOI:10.4269/ajtmh.18-0478	N	English	2019	1	56	F	HIV	Y	AIDS	N
	24	DOI:10.1186/s12981-020-00304-0.	N	English	2020	1	21	M	CMV，HIV	Y	AIDS	N
	25	DOI:10.3389/fcimb.2020.574584	N	English	2020	10	adults	NR	HIV	Y	10 cases of AIDS	N
	26	DOI:10.1136/bcr-2020-235144	N	English	2020	1	44	F	N	Y	AS	Y-Methotrexate/Infliximab
	27	DOI:10.1016/j.eimc.2020.04.001	N	English	2021	1	46	M	HIV	Y	AIDS	N
	28	DOI:10.1016/j.medmal.2020.09.019	Y	English	2021	1	16	M	N	N	N	N
	29	DOI:10.1002/rcr2.220	Y	English	2017	1	37	M	CMV SHV	N	N	N
Abbreviation: CNKI: China National Knowledge Infrastructure; CLL: chronic lymphocytic leukemia; RA: rheumatoid arthritis; AS: Ankylosing spondylitis; HLTV-1:Human T-cell Leukemia Virus-1; MCTD: mixed connective tissue disease; NR: not reported; SLE: Systemic Lupus Erythematosus; MMF: Mycophenolate Mofetil; MAC: Mycobacterium avium complex; EN:erythema nodosum; ALL: acute lymphoblastic leukemia; C…
